# Supplementary material for: HDAC1 dysregulation induces aberrant cell cycle and DNA damage in progress of TDP‐43 proteinopathies
Source: EMBO Mol Med. 2020 May 25;12(6):e10622. doi: 10.15252/emmm.201910622 (PMC7278561; doi:10.15252/emmm.201910622)
Supplement: Supplementary file 3 — Source Data for Expanded View [file EMMM-12-e10622-s010.zip]

Archive with 1 entries (1 files):
- emmm201910622-sup-0010-SDataFigEV1.pdf
